# Supplementary material for: Multi-Task Deep Learning for Surface Metrology
Source: Sensors (Basel). 2025 Dec 8;25(24):7471. doi: 10.3390/s25247471 (PMC12736692; doi:10.3390/s25247471)
Supplement: Supplementary file 1 [file sensors-25-07471-s001.zip]

Archive with 1 entries (1 files):
- sensors-3996789-supplementary.pdf
